# Supplementary material for: Ruthenium Half-Sandwich Type Complexes with Bidentate Monosaccharide Ligands Show Antineoplastic Activity in Ovarian Cancer Cell Models through Reactive Oxygen Species Production
Source: Int J Mol Sci. 2021 Sep 28;22(19):10454. doi: 10.3390/ijms221910454 (PMC8508960; doi:10.3390/ijms221910454)
Supplement: Supplementary file 1 [file ijms-22-10454-s001.zip]

Archive with 1 entries (1 files):
- ijms-1238143-supplementary.pdf
